# Supplementary material for: Age similarities in the anchoring effect in emotion intensity judgment
Source: BMC Psychol. 2023 May 15;11:158. doi: 10.1186/s40359-023-01101-w (PMC10186746; doi:10.1186/s40359-023-01101-w)
Supplement: Supplementary file 1 — Supplementary Material 1 [file 40359_2023_1101_MOESM1_ESM.xlsx]

## Sheet: experimental dataset
additional file 2: dataset (including the mean judgment estimate for each condition, and backgrounding variable scores, for each participant)
anchor-group	agegroup(1=old; 2=young)	id	gender	age	irp	irn	irelevant	rp	rn	relevant	ra	rb	rc	rd	re	ira	irb	irc	ird	ire	income	education	hobbies	marriage	relationship	health	STROOP	speed	memory	vocabulary	PANAS_Potive	PANAS_Negative	IRT	LOT	LOT_P	LOT_N	GDS	CES
1	1	000	2	73	97.25	95.6667	96.4583	96.25	96.5	96.375	95	97.5	95	100	94.5	99.5	95	100	97	90	10000	16	2	1	3	3	249.1	17	4	17	3.1	1.3	78	41	21	16	1
1	1	a11101	2	63	75	81	78	95	73	84	92	98	73	72.5	73.5	70	80	88	71.5	83.5	9000	12	4	1	4	3	411.9	22	7	16	3.1	1.1	52	46	21	11	2
1	1	a11102	1	63	77.5	78.3333	77.9167	67.5	66.6667	67.0833	55	80	65	80	55	60	95	70	80	85	8000	9	2	1	3	3	200	24	7	18	1.3	1	47	32	17	21	3
1	1	a11103	2	60	59.5	41.6667	50.5833	73.75	43	58.375	68.5	79	39.5	50	39.5	50.5	68.5	34.5	40	50.5	3200	15	5	3	4	4	109.8	25	8	19	4.6	1	48	36	18	18	3
1	1	a11104	2	61	74.5	78.8333	76.6667	83.25	71.8333	77.5417	81	85.5	73.5	70	72	69.5	79.5	82	75	79.5	3900	12	1	4	3	4	189	32	5	18	1.8	2	67	37	15	14	10
1	1	a11105	2	63	90	81.6667	85.8333	72.5	76.6667	74.5833	70	75	75	80	75	85	95	85	80	80	7500	13	4	1	4	3	220.5	30	4	15	1.9	1.5	62	36	19	19	6
1	1	a11106	2	66	89	85.6667	87.3333	86.5	80.5	83.5	84	89	83.5	79	79	89	89	84	88.5	84.5	3800	9	4	4	4	4	15.4	29	4	14	2.6	1.2	69	38	20	18	0
1	1	a11107	2	61	77.5	94.1667	85.8333	87.5	77.5	82.5	90	85	60	87.5	85	70	85	97.5	90	95	8000	15	2	1	4	4	207.6	26	5	10	2.3	1.2	46	43	20	13	3
1	1	a11108	2	63	98.75	92.3333	95.5417	96.75	86	91.375	94	99.5	75	99	84	98.5	99	88.5	99	89.5	20000	11	4	1	4	4	341.6	28	5	18	2.8	1.3	60	42	20	14	4
1	1	a11109	1	64	85	80	82.5	86.25	79.1667	82.7083	82.5	90	72.5	80	85	80	90	90	75	75	20000	14	3	1	4	4	179	33	10	11	3.6	2.2	58	47	21	10	2
1	1	a11110	2	66	72.5	78.3333	75.4167	87.5	80	83.75	85	90	85	70	85	75	70	70	90	75	10000	9	4	1	4	3	152.8	21	3	14	3.2	1.7	57	41	21	16	1
1	1	a11111	2	73	58.25	71.5	64.875	76	55.3333	65.6667	74	78	55	76	35	49	67.5	71.5	71	72	9000	12	2	1	5	3	83.5	22	6	12	2.6	1.3	59	40	23	19	2
1	1	a11112	1	60	88.25	83.8333	86.0417	92.25	81.8333	87.0417	90.5	94	80.5	94.5	70.5	84	92.5	83	72.5	96	9000	9	4	1	4	4	130.5	23	5	13	3.3	1.2	54	44	21	13	0
1	1	a11113	1	63	66.75	62.1667	64.4583		75.5	77.125	74	83.5	79	78.5	69	69	64.5	53.5	64.5	68.5	8000	9	2	1	4	4	312.9	24	5	18	3.9	1.5	61	49	23	10	2
1	1	a11114	1	66	79.25	80.6667	79.9583	86.5	79.5	83	89	84	84.5	79.5	74.5	83.5	75	88.5	74.5	79	20000	15	2	1	4	4	53.7	20	5	17	3	1	47	42	20	14	1
1	1	a11115	2	63	84	79	81.5	88.75	79	83.875	83.5	94	69.5	88.5	79	74	94	75	73.5	88.5	10000	15	3	1	5	4	280	30	5	17	3.6	1.3	58	45	24	15	1
1	1	a11116	2	71	77.5	70	73.75	93	62.8333	77.9167	91	95	50	68.5	70	65	90	50	90	70	5000	9	3	1	5	5	49.2	27	4	16	4.6	1	48	49	19	6	1
1	1	a11217	2	60	77	61.8333	69.4167	92.25	95	93.625	95	89.5	100	90	95	74.5	79.5	65	60.5	60	10000	12	3	1	5	4	-12.2	20	5	7	3.1	1.1	57	49	22	9	3
1	1	a11218	1	64	85	91.6667	88.3333	95	80	87.5	90	100	90	85	65	70	100	90	100	85	10000	17	4	1	4	4	145.7	28	5	14	2.6	1	52	44	16	8	0
1	1	a11219	2	64	94.25	85.1667	89.7083	97	95.8333	96.4167	94.5	99.5	94	99	94.5	89	99.5	73.5	93.5	88.5	8000	9	2	1	5	3	-14	18	9	13	1.2	1.3	51	35	19	20	1
1	1	a11220	2	64	75.75	68.8333	72.2917	82.75	65.8333	74.2917	79.5	86	73	68	56.5	70	81.5	77.5	66	63	8000	12	3	1	4	4	124.2	23	5	19	2.3	1	54	42	19	13	1
1	1	a11221	2	68	64	64.3333	64.1667	81.25	71	76.125	79.5	83	84	55	74	78.5	49.5	69.5	74	49.5	5000	9	3	4	5	4	-200.2	34	4	15	3.4	1.1	61	37	19	18	8
1	1	a11222	1	63	97.5	83.1667	90.3333	100	86.6667	93.3333	100	100	95	70	95	100	95	79.5	95	75	8000	9	3	1	5	4	126.9	30	5	17	3.2	1	64	41	17	12	4
1	1	a11223	2	62	97.5	86.6667	92.0833	94.5	78.5	86.5	100	89	90	75.5	70	95	100	70	95	95	7500		2	1	5	4	-52.9	23	3	4	2.5	1.1	51	31	19	24	6
1	1	a11225	2	70	87.5	85	86.25	82.5	70	76.25	85	80	75	60	75	95	80	80	80	95	4000	9	2	1	4	3	32.2	36	6	17	2.6	1.3	54	29	18	25	1
1	1	a11226	1	63	88	83.6667	85.8333	88.25	75.6667	81.9583	93	83.5	69.5	84	73.5	88	88	78.5	84	88.5	15000	12	4	1	4	4	134.1	20	4	13	4.4	1.2	46	47	23	12	0
1	1	a11228	1	61	87.5	91.6667	89.5833	80	86.6667	83.3333	70	90	85	95	80	85	90	95	95	85	10000	11	2	1	3	3	295.9	14	4	15	2.8	1	54	38	17	15	1
1	1	a11229	2	64	96	86	91	93.75	85.6667	89.7083	93.5	94	79.5	89	88.5	94	98	84.5	84	89.5	10000	11	5	1	4	4	309.5	17	7	14	3.1	1.3	77	46	24	14	1
1	1	a11230	1	60	91.25	75.5	83.375	93.75	90.3333	92.0417	93	94.5	99	88.5	83.5	88	94.5	50	88.5	88	8000	12	5	3	4	4	15.6	28	4	16	4.2	2.6	61	36	21	21	3
1	1	a11232	2	68	80.75	86.6667	83.7083	81	59	70	83.5	78.5	54.5	64.5	58	68	93.5	93	73.5	93.5	2200	6	3	4	4	4	237.3	16	5	13	3.4	1.7	65	43	24	17	3
2	1	a12133	1	65	69.25	69.3333	69.2917	83.25	65.6667	74.4583	83.5	83	79	54	64	59.5	79	93.5	54.5	60	9000	6	4	1	4	5	220	22	4	14	3.6	1.9	72	43	25	18	0
2	1	a12135	2	64	74	58	66	81.75	51.3333	66.5417	89	74.5	54.5	54.5	45	74	74	54.5	55	64.5	7000	9	3	1	4	4	570	15	4	11	3	1.1	54	40	21	17	3
2	1	a12136	1	69	87.5	81.6667	84.5833	90	76.6667	83.3333	90	90	95	80	55	85	90	75	85	85	7000	6	2	1	3	4	232.4	16	3	12	1.3	1	72	40	25	21	1
2	1	a12137	2	61	60	68.3333	64.1667	72.5	60	66.25	80	65	55	55	70	60	60	70	75	60	9000	11	3	1	4	4	112	24	5	16	2.3	1.1	54	43	20	13	0
2	1	a12138	1	66	67	57.6667	62.3333	0	0.166667	0.0833333	0	0	0	0	0.5	60	74	45.5	43.5	84	10000	9	4	1	3	3	8.3	14	5	10	1.6	1.2
2	1	a12139	2	66	75.25	80.8333	78.0417	77.5	76.8333	77.1667	73	82	86.5	74	70	81.5	69	83.5	86	73	10000	12	4	1	5	4	205.5	33	4	15	4.3	3.8	56	40	18	14	1
2	1	a12141	2	67	87.5	71.6667	79.5833	85	76.6667	80.8333	90	80	80	90	60	80	95	85	70	60	8000	9	2	1	4	3	83.9	16	3	9	3.9	3.4	56	39	20	17	8
2	1	a12142	1	62	75.5	65	70.25	67.5	71.1667	69.3333	70	65	62.5	75	76	74	77	72	73.5	49.5	9000	12	4	1	4	4	194.7	26	5	18	2.6	1.1	64	43	23	16	3
2	1	a12143	2	60	54.5	53.3333	53.9167	56.75	55	55.875	59.5	54	65	54.5	45.5	54.5	54.5	60	50	50	7000	14	2	4	3	4	206.6	24	4	13	1.8	1.2	43	31	16	21	6
2	1	a12145	2	62	60	65	62.5	52.5	58.3333	55.4167	65	40	85	50	40	55	65	60	80	55	9000	9	4	1	4	3	268.5	21	5	16	2.8	2.7	50	41	20	15	9
2	1	a12146	1	69	79.75	69.8333	74.7917	72.25	58.6667	65.4583	69.5	75	65.5	50	60.5	75	84.5	75.5	68.5	65.5	6500	9	2	1	3	3	160.2	20	4	18	2.6	1.2	50	39	15	12	2
2	1	a12147	1	67	76.75	68	72.375	69.25	55	62.125	64.5	74	60	55	50	74	79.5	70	69.5	64.5	1200	9	4	1	5	5	56.8	18	5	12	4.6	1	55	43	19	12	3
2	1	a12148	2	60	82	61.6	71.8	76.5	47.8333	62.1667	73.5	79.5	59	44.5	40	78.5	85.5	79	59.5	55	7000	12	2	1	5	4	17.1	26	7	13	2.8	1.1	57	51	21	6	1
2	1	a12149	1	61	67	58.1667	62.5833	59.75	57.5	58.625	50	69.5	64.5	45	63	59.5	74.5	50	64.5	60	8000	11	4	1	5	4	-42.4	19	4	10	4	1	70	39	19	16	1
2	1	a12250	2	65	71.25	53.6667	62.4583	77.5	37.3333	57.4167	74.5	80.5	48.5	43	20.5	67.5	75	45	48	68	50000	9	4	4	4	4	52.8	18	3	14	3.5	1.9	53	49	25	12	4
2	1	a12251	2	62	94.5	71.2	82.85	97	74.3333	85.6667	94	100	79.5	75.5	68	89	100	68	68.5	75.5	8000	12	4	1	4	3	60.9	30	4	6	1.1	1.7	63	40	21	17	2
2	1	a12252	2	65	81.25	60	70.625	79.25	59.3333	69.2917	84	74.5	53.5	60	64.5	79	83.5	50.5	64	65.5	8000	12	3	1	4	2	306.6	31	4	9	3.2	1.6	60	40	22	18	0
2	1	a12253	2	68	92.5	75	83.75	77.5	75	76.25	75	80	85	75	65	90	95	85	55	85	7000	9	3	1	5	4	170.7	9	3	5	4.3	2.2	60	37	24	23	4
2	1	a12254	1	67	60.5	54.8	57.65	55.75	59.1667	57.4583	61	50.5	55.5	66.5	55.5	55.5	65.5	61	50.5	56		15	3	1	4	4	205.8	37	3	14	3.6	2.5	54	41	19	14	5
2	1	a12255	1	70	77.5	66.8333	72.1667	69.75	68.1667	68.9583	70	69.5	74.5	70	60	75.5	79.5	75.5	75	50	8000	9	5	1	4	4	-18.7	18	5	11	3.1	1.7	55	41	24	19	5
2	1	a12256	1	74	80	73.3333	76.6667	85	60	72.5	85	85	60	70	50	75	85	70	80	70	5000		3	1	4	4	195.6	18	4	12	3.7	2.3	32	41	15	10	5
2	1	a12258	1	68	91.75	86.8	89.275	94.25	74.1667	84.2083	94	94.5	59.5	84	79	84	99.5	98	79	89	9500	9	3	1	5	4	606.3	20	5	18	4	1.4	59	43	25	18	2
2	1	a12259	2	62	67	59.1667	63.0833	75.75	54.1667	64.9583	78	73.5	63.5	44	55	68.5	65.5	62.5	46.5	68.5	8000	6	1	1	4	4	176.4	9	3	12	3.2	1.8	50	41	22	17	5
2	1	a12260	2	60	81.5	77.6667	79.5833	81	72.5	76.75	83	79	74	74	69.5	84	79	79	79	75		15	4	1	5	5	93.3	29	7	18	3.7	2.3	61	35	16	17	1
2	1	a12261	2	62	75	60	67.5	70	56.6667	63.3333	80	60	65	70	35	70	80	60	60	60	3000	9		3	5	4	153.7	19	4	15	2.9	2.4	67	31	13	18	3
2	1	a12262	2	62	87.5	76.6667	82.0833	82.5	70	76.25	90	75	75	75	60	85	90	85	70	75	6000	10	3	1	3	3	-5.7	16	5	15	2.6	1	60	46	25	15	5
2	1	a12263	1	62	59	46.6667	52.8333	57.5	42.8333	50.1667	54.5	60.5	47.5	44.5	36.5	57.5	60.5	40	60	40	10000	12	3	1	4	4	175.1	21	3	15	3.9	2.1	49	37	18	17	6
2	1	a12264	1	73	90.25	79.3333	84.7917	82.5	66.3333	74.4167	85	80	60	55	84	100	80.5	67.5	100	70.5	5000	17	5	1	5	5	283.1	21	7	16	5	1	67	47	23	12	1
2	1	a12265	1	74	72.5	63.3333	67.9167	75	36.6667	55.8333	80	70	35	40	35	75	70	80	35	75	9000	9	5	1	5	5	176.4	7	3	8	3.6	2.4	50	45	25	16	1
2	1	a12266	2	65	91	70.6667	80.8333	70	44.3333	57.1667	74.5	65.5	55.5	45.5	32	88	94	75	75.5	61.5	7000	9	2	1	4	4	80.4	24	5	16	3.4	1.6	46	45	23	14	2
1	1	a12267	2	70	95	91.8333	93.4167	88.75	89.5	89.125	91	86.5	87.5	90	91	95	95	90	85.5	100	5200	9	3	1	3	4	80.4	14	4	12	3.5	2.2	62	42	25	19	7
2	1	a12268	1	62	88.75	74.3333	81.5417	91.5	77.6667	84.5833	94	89	79.5	79	74.5	89	88.5	79	69.5	74.5	10000	12	5	1	5	4	-125.5	31	3	17	4.6	1.1	61	40	23	19	4
1	2	a21101	2	23	89	87	88	80.75	81.1667	80.9583	78.5	83	84.5	70	89	90.5	87.5	89.5	92	79.5	8000	17	2		4	3	184.2	46	6	20	2.4	1.3	73	39	18	15		25
2	2	a21104	2	24	78.75	68.1667	73.4583	79.5	59.5	69.5	78.5	80.5	72.5	56	50	75	82.5	63	72.5	69	10000	18	5		4	4	45.4	48	5	18	2.7	1	54	43	19	12		24
1	2	a21105	1	24	83	89.5	86.25	85.25	84	84.625	83	87.5	87.5	74.5	90	80	86	90.5	86.5	91.5	8000	19	4		3	4	105.1	31	8	20	1.8	1.1	59	38	15	13		22
1	2	a21106	1	23	72.5	76.6667	74.5833	75	90.8333	82.9167	65	85	95	90	87.5	57.5	87.5	65	80	85	7000	16	2		3	3	31.9	48	10	20	2.2	1.5	56	25	10	21		27
1	2	a21107	2	20	73.75	70.6667	72.2083	75.5	76.3333	75.9167	62.5	88.5	66.5	76.5	86	69	78.5	59.5	59.5	93	18000	15	4		4	4	181.1	47	8	18	2.4	1.2	64	46	20	10		23
1	2	a21108	2	24	90.75	90.8333	90.7917	91.75	93.5	92.625	87.5	96	95.5	89.5	95.5	91	90.5	91.5	94	87	15000	17	2		4	4	195.3	39	5	16	3	1.4	46	39	19	16		25
1	2	a21109	2	20	86.25	90.8333	88.5417	86.25	89.1667	87.7083	87.5	85	87.5	87.5	92.5	80	92.5	87.5	90	95	10000	14	5		5	4	35	48	9	20	3.2	1.1	69	38	18	16		28
1	2	a21110	2	18	93.75	92	92.875	93.25	87.3333	90.2917	94.5	92	95	93	74	93.5	94	89.5	90	96.5	6000	13	3		4	4	74.8	48	6	16	3.6	1.5	55	49	25	12		26
1	2	a21111	2	23	80.75	74.8333	77.7917	78	77.3333	77.6667	69.5	86.5	84	68.5	79.5	75	86.5	72	69.5	83	20000	16	3		2	3	127.1	46	8	17	1.7	1.1	43	22	10	24		23
1	2	a21112	2	19	63.25	82.6667	72.9583	76.25	73.8333	75.0417	58	94.5	88	59	74.5	72	54.5	71.5	89	87.5	10000	13	5		5	4	25	48	8	20	2.6	1.1	48	51	24	9		23
1	2	a21113	2	20	90.25	92.5	91.375	87.25	85	86.125	84	90.5	87	79.5	88.5	89	91.5	94.5	97.5	85.5		14	5		4	3	211.1	45	3	15	2.7	1.3	54	31	14	19		32
1	2	a21114	2	19	91.25	91.6667	91.4583	85	89.1667	87.0833	82.5	87.5	92.5	80	95	87.5	95	90	90	95	10000	13	5		4	3	104.8	48	8	20	2.9	1.7	69	45	22	13		25
1	2	a21115	1	23	84.75	84.5	84.625	85.5	85.3333	85.4167	83.5	87.5	92.5	82.5	81	90	79.5	85	88.5	80	10000	17	4		4	4	58	47	8	18	2.7	1.4	63	44	15	7		22
1	2	a21116	1	20	75	85	80	85	88.3333	86.6667	80	90	92.5	82.5	90	65	85	92.5	87.5	75		14	4		4	4	341.4	43	5	20	2.8	1.4	54	32	12	16		31
1	2	a21134	2	18	77.75	91.1667	84.4583	87.25	90	88.625	80.5	94	97.5	79.5	93	78.5	77	96.5	94	83	7000	13	2		3	4	18.1	48	5	19	3.1	1.6	54	25	12	23		31
1	2	a21135	2	21	78.75	76.6667	77.7083	86.25	82.5	84.375	87.5	85	85	72.5	90	80	77.5	82.5	75	72.5	5000	15	5		4	4		48	8	20	3	1	42	44	19	11		23
2	2	a21151	1	22	74.25	63.1667	68.7083	66	73.3333	69.6667	42	90	80.5	68.5	71	63.5	85	49.5	72.5	67.5	15000	16	5		4	4	182.5	48	7	20	3.5	2.1	60	46	20	10		22
1	2	a21202	2	24	83.25	86	84.625	90	79.8333	84.9167	85	95	77.5	70	92	79	87.5	87.5	84	86.5	10000	18	3		3	3	83.2	48	10	19	3.2	1.9	68	31	16	21		24
1	2	a21253	2	20	68.25	72.1667	70.2083	82.75	81.5	82.125	79	86.5	80.5	83.5	80.5	65.5	71	74.5	74.5	67.5	10000	15	4		4	4	71.2	42	5	19	2.1	2.8	64	36	20	20		28
1	2	a21254	1	22	81.5	85.1667	83.3333	91	81.1667	86.0833	87.5	94.5	85.5	76.5	81.5	82	81	90.5	87	78	8000	17	5		3	3	53.3	48	8	19	3.1	1.1	41	34	17	19		36
1	2	a21255	1	23	76.75	78.8333	77.7917	83.25	82	82.625	81.5	85	79.5	82	84.5	72.5	81	91	74.5	71	8000	17	5		4	5	318.8	33	9	19	2.4	1.1	55	38	15	13		30
1	2	a21256	1	24	71.5	89.1667	80.3333	83.75	86.5	85.125	72.5	95	97.5	80	82	64	79	89.5	89	89	8000	16	2		3	3	204.9	34	8	18	3.3	1.4	68	35	18	19		37
1	2	a21257	1	22	76.5	71	73.75	82.25	82	82.125	80.5	84	79	84	83	74.5	78.5	67	71.5	74.5	8000	16	4		4	4	29.6	23	6	20	2.1	1.3	56	40	19	15		28
1	2	a21258	1	22	86	77	81.5	86	89.8333	87.9167	87.5	84.5	78.5	98	93	82.5	89.5	78.5	70.5	82	1500	15	3		4	3	22.4	46		17	1.8	1.3	65	28	15	23		28
1	2	a21259	1	22	92	67.5	79.75	89.25	93.8333	91.5417	88.5	90	95	86.5	100	84	100	75.5	47	80	10000	16	5		3	3	159.5	48	7	19	3.4	1.6	62	50	24	10		27
1	2	a21260	2	20	36.25	28.3333	32.2917	21.5	28.3333	24.9167	13	30	25	30	30	27.5	45	35	30	20	25000	15	1		3	3	122.5	48	8	20	1.7	1.2	55	43	19	12		36
1	2	a21261	1	28	52.25	44.6667	48.4583	64	55.3333	59.6667	48.5	79.5	43.5	69.5	53	40	64.5	49.5	45	39.5	1500	19	4		2	2		31	9	17	3.7	1.1	53	42	17	11		22
1	2	a21262	2	20	80.25	80.1667	80.2083	78.25	85.1667	81.7083	71	85.5	85	84.5	86	74	86.5	77.5	82	81	60000	15	3		5	4		47	8	19	2.9	1.2	63	35	14	15		28
1	2	a21263	1	20	71.25	67.5	69.375	82.5	84.1667	83.3333	82.5	82.5	80	90	82.5	65	77.5	70	72.5	60	25000	14	3		4	4	170.1	39	6	17	1.6	1	44	34	14	16		25
1	2	a21264	1	23	78.75	76.6667	77.7083	85	85	85	82.5	87.5	85	82.5	87.5	77.5	80	75	82.5	72.5	20000	19	4		5	3	168.3	46	5	15	3.1	3.2	58	45	22	13		32
1	2	a21265	1	23	84.25	86.1667	85.2083	95	89.6667	92.3333	95	95	93.5	80.5	95	79	89.5	84.5	90	84	10000	16	5		4	4	173.3	43	7	14	2.9	1.4	65	47	22	11		29
1	2	a21266	1	22	61.5	62	61.75	85.25	74.8333	80.0417	90.5	80	92	58.5	74	64.5	58.5	57	69.5	59.5	10000	17	3		3	3	126.8	46	5	18	1.7	1.2	52	43	19	12		22
1	2	a21267	2	34	61.5	62.6667	62.0833	83.75	71.6667	77.7083	78.5	89	67	76.5	71.5	67	56	52.5	69	66.5	12000	19	3		3	3	93.1	48	6	18	2.7	1	68	37	16	15		21
1	2	a21268	2	20	91.5	90	90.75	89.5	84.8333	87.1667	84.5	94.5	92.5	71.5	90.5	90	93	85	97.5	87.5	17500	14	3		4	5		27	9	20	3.7	1.1	54	47	20	9		23
1	2	a22117	1	25	81.5	82.6667	82.0833	78.75	80.3333	79.5417	77.5	80	79	77.5	84.5	78	85	82.5	80.5	85	30000		5		4	3	132.6	48	7	18	2	1.1	55	44	20	12		22
2	2	a22118	2	26	83	73.3333	78.1667	78.25	84.8333	81.5417	82	74.5	96.5	79	79	72	94	77	82	61	7000	19	3		3	5	121	39	7	18	2.1	1.1	51	50	21	7		23
2	2	a22119	2	21	66.25	79.8333	73.0417	62	69.8333	65.9167	65	59	68	74	67.5	63.5	69	79.5	80	80		16	5		4	4	-69.2	48	8	29	2.1	1.2	62	37	18	17		25
2	2	a22120	1	22	66.25	73.6667	69.9583	61.75	69.3333	65.5417	50	73.5	78	65	65	58	74.5	80	70	71	10000	17	2		4	4	185.4	39	9	15	2.8	1	49	45	21	12		20
2	2	a22121	2	23	55	74.6667	64.8333	54.75	65	59.875	58	51.5	87.5	38.5	69	78.5	31.5	99.5	73	51.5	11000	17	3		3	3	-60.3	44	9	29	2.1	1.3	53	21	7	22		25
2	2	a22122	2	21	67	74.8333	70.9167	79.5	65.5	72.5	69.5	89.5	65	71.5	60	55.5	78.5	79	74	71.5	10000	16	3		4	3	224.9	37	6	20	3	2	70	34	17	19		30
2	2	a22123	2	19	55	48.3333	51.6667	77.5	68.3333	72.9167	80	75	87.5	50	67.5	45	65	52.5	45	47.5	4000	14	3		5	4	58.2	48	8	18	2.7	1.3	60	43	20	13		29
2	2	a22124	1	24	82.5	58.3333	70.4167	77.5	78.3333	77.9167	75	80	95	55	85	65	100	60	60	55	15000	17	3		4	4	32.1	43	8	20	2.5	1.1	48	50	22	8		23
2	2	a22125	2	21	70.25	61.5	65.875	78	69	73.5	72	84	83.5	63	60.5	71.5	69	74	53	57.5	10000	16	5		4	3		37	10	20	2.1	1.2	57	46	21	11		27
2	2	a22126	2	20	72	65.3333	68.6667	72.75	68.8333	70.7917	68.5	77	65	59	82.5	60.5	83.5	70.5	64.5	61	15000	15	3		3	4	109.6	34	10	19	3.1	2.1	49	36	22	22		39
2	2	a22127	1	25	79.5	58	68.75	76.75	66.1667	71.4583	70	83.5	68.5	68	62	75	84	54	55.5	64.5	6000	18	3		3	4	220.5	33	6	19	2.6	1	41	40	16	12		24
2	2	a22128	1	30	80	81.6667	80.8333	91.25	79.1667	85.2083	89	93.5	78.5	79	80	77.5	82.5	82.5	83	79.5	13000	22	4		4	4		39	10	20	1.7	1	59	41	17	12		22
2	2	a22129	2	20	51.25	69.8333	60.5417	73.25	60	66.625	68.5	78	64	53	63	49.5	53	72	70.5	67	8000	15	3		4	4	202.7	43	5	20	2.2	1.9	46	24	12	24		36
2	2	a22130	1	21	89.5	81.1667	85.3333	87.25	74.6667	80.9583	85	89.5	85	74.5	64.5	89	90	75	89	79.5	12000	16	5		5	5	76.5	43	5	20	3.7	1.1	78	46	21	11		24
2	2	a22132	1	23	62	62.8333	62.4167	76.75	64.1667	70.4583	84.5	69	83.5	59.5	49.5	60	64	59.5	69.5	59.5	5000	18	3		4	4	-76.8	36	7	20	2.3	1	45	50	24	10		20
2	2	a22133	1	24	86.5	84.5	85.5	94	84.8333	89.4167	89	99	79	84	91.5	74	99	82	79	92.5	8000	17	3		5	5	56.1	48	7	8	4.9	1	67	52	25	9		22
2	2	a22136	1	20	37.5	69.8333	53.6667	66.25	69	67.625	73	59.5	89.5	55	62.5	33	42	55.5	76	78	14000	15	4		4	4	36.4	48	6	10	3.4	1	58	44	21	13		28
2	2	a22137	1	20	62.5	84.1667	73.3333	71.25	69.1667	70.2083	75	67.5	75	52.5	80	80	45	100	87.5	65	10000	14	4		4	3		48	8	20	3.6	1.2	39	42	17	11		25
2	2	a22203	1	24	55.5	60.1667	57.8333	64.25	54.8333	59.5417	50	78.5	84	25	55.5	52	59	71.5	30	79	5000	18	3		5	5	497.5	48	8	20	3.2	1.3	59	48	23	11		39
2	2	a22238	2	28	33.5	31.5	32.5	52.5	62.6667	57.5833	26	79	41.5	61.5	85	9.5	57.5	4.5	49.5	40.5	12500	16	2		3	4	134.1	37	7	18	2.8	1.1	58	32	17	21		32
2	2	a22239	2	18	50	34.6667	42.3333	51.25	31.3333	41.2917	45	57.5	26.5	17.5	50	50	50	40	29	35	17500	18	4		3	4	69.4	44	7	20	2.7	1.3	65	47	20	9		30
2	2	a22240	2	21	72	79.3333	75.6667	84	80.6667	82.3333	84	84	74.5	78.5	89	74.5	69.5	83.5	80	74.5	20000	17	4		3	3	93.7	40	8	19	2.6	1	68	48	22	10		27
2	2	a22241	1	27	96.5	80.6667	88.5833	81.75	78.5	80.125	64.5	99	99	63.5	73	94.5	98.5	79	75	88	100000	18	3		5	5	8.2	33	4	18	4.3	1.1	74	49	21	8		28
2	2	a22242	2	23	83.5	67.8333	75.6667	74	72.1667	73.0833	74	74	84	54.5	78	83.5	83.5	69.5	69.5	64.5	10000	17	4		4	4	46.6	46	4	20	2.8	1.2	58	39	18	15		26
2	2	a22243	2	22	86.25	85	85.625	80	82.5	81.25	75	85	80	82.5	85	85	87.5	80	87.5	87.5	20000	17	5		5	4	163.9	39	5	20	3.4	1	52	53	24	7		21
2	2	a22244	2	20	81.5	80.8333	81.1667	71.5	59.5	65.5	64	79	54.5	54.5	69.5	77	86	81	82.5	79	8000	15	5		4	4	119.7	45	8	20	2.9	1.2	77	41	18	13		30
2	2	a22245	1	23	52	37.8333	44.9167	65	43.5	54.25	51.5	78.5	33	28.5	69	59.5	44.5	65.5	11	37	10000	17	5		3	4	85.5	30	7	16	3.9	1.9	53	45	19	10		27
2	2	a22246	1	23	76.25	82	79.125	76	80.8333	78.4167	74	78	78.5	87.5	76.5	70.5	82	83.5	86	76.5	15000	17	5		3	4	256.3	29	8	18	2.9	2.6	48	40	18	14		37
2	2	a22247	2	20	66.25	70.8333	68.5417	66.25	68.3333	67.2917	67.5	65	64	66	75	56.5	76	76	72	64.5	10000	15	3		4	3	149.6	29	8	19	2.5	1.3	56	43	20	13		23
2	2	a22248	1	23	35.5	58.1667	46.8333	56.25	55.3333	55.7917	45	67.5	61	27.5	77.5	35	36	65	60.5	49	20000	14	4		4	4	95.6	41	6	18	3.3	1.6	54	35	14	15		23
2	2	a22249	2	19	63.25	77.3333	70.2917	68.75	74	71.375	80	57.5	81	63.5	77.5	73	53.5	87.5	80	64.5	7000	14	3		3	4		44	10	19	2.2	1	55	36	14	14		33
2	2	a22250	1	24	69.5	50.3333	59.9167	56.5	42.5	49.5	47	66	38	39	50.5	61	78	43	50.5	57.5	6000	17	4		4	4	125.7	40	7	18	2.4	1.3	59	39	20	17		35
2	2	a22252	1	22	78.5	63.6667	71.0833	82.5	60.3333	71.4167	70	95	83.5	58	39.5	73.5	83.5	73.5	53	64.5	10000	17	3		4	5	-3.2	48	10	19	3.1	1.2	53	49	24	11		25

## Sheet: variables notes
additional file 2: dataset variable notes (including the variable description for the experimental dataset sheet)
anchor group	1=high anchor
	2=low anhor
age group	1=older
	2=younger
"p"=positive
"n"=negative
"a"=joy
"b"=pride
"c"=anger
"d"=distress
"e"=sadness
"ir"=anchor irrelevant condition
"r"=anchor relevant condition
"rn"=negative judgments in anchor relevant condition
